# Supplementary material for: Partial Autocorrelation Diagnostics for Count Time Series
Source: Entropy (Basel). 2023 Jan 4;25(1):105. doi: 10.3390/e25010105 (PMC9857374; doi:10.3390/e25010105)
Supplement: Supplementary file 1 [file entropy-25-00105-s001.zip]

Archive with 1 entries (1 files):
- entropy-2113529-supplementary.r
