# Supplementary material for: Partial Autocorrelation Diagnostics for Count Time Series
Source: Entropy (Basel). 2023 Jan 4;25(1):105. doi: 10.3390/e25010105 (PMC9857374; doi:10.3390/e25010105)
Supplement: Supplementary file 1 [file entropy-25-00105-s001.zip › entropy-2113529-supplementary.r]

#Code for the data example dicussed in Section 7.
#Further codes can be obtained from the corresponding author upon request.


#Functions for PACF tests:

mupk<-function(n,k){
  if(k%%2==0){
    mup<- -2/n-(k/2-2)/n^2
  }else{
    mup<--1/n-(k-1)/n^2}
  mup
}
mupk<-Vectorize(mupk)

sdpk<-function(n,k){
  varp<-1/n-(k+2)/n^2
  sqrt(varp)
}
sdpk<-Vectorize(sdpk)


#Pearson residuals Poi-INAR1
cMeanP1 <- function(l,lambda,rho){
  rho*l+lambda
}

cVarP1 <- function(l,lambda,rho){
  rho*(1-rho)*l+lambda
}

#Transition probabilities of Poisson INAR(1) model:
tppois <- function(k,l,lambda,rho){
  tp <- 0
  if(min(k,l)>=0){
    tp <- sum(dbinom(0:min(k,l),l,rho)*dpois(k-(0:min(k,l)),lambda))
  }
  tp
}

#Log-likelihood of Poisson INAR(1) model:
llpinar1 <- function(par,data){
  #par is vector (lambda,rho)
  T <- length(data)

  value <- 0
  for(t in c(2:T)) {
    value <- value-log(tppois(data[t], data[t-1], par[1], par[2]))
  }
  value
}


llspinar1<-function(par,data){
  #par is vector (alpha,pmf1,...),
  #where pmf values for innovations from 1 up to max(data)
  T <- length(data)
  alpha <- par[1]
  pmf <- par[-1]
  pmf <- c(1-sum(pmf), pmf) #add zero probability
  
  #Conditional likelihood:
  value <- 0
  for (t in c(2:T)) {
    #Transition probability:
    cp <- sum(dbinom(0:min(data[t],data[t-1]), data[t-1], alpha) * pmf[data[t]+1-(0:min(data[t],data[t-1]))])
    value <- value-log(cp)
  }
  
  value
}

constrmatsp <- function(p,upper){
  mat <- array(0, c(p+upper+2,p+upper))
  
  #All parameters >=0:
  mat[1:(p+upper),1:(p+upper)] <- diag(1, p+upper)
  
  #Sum of AR coefficients <=1:
  mat[p+upper+1,1:p] <- (-1)
  
  #Sum of pmf <=1:
  mat[p+upper+2,(p+1):(p+upper)] <- (-1)
  
  mat
}

constrvecsp <- function(p,upper){
  vec <- rep(0, p+upper+2)
  
  #Sum of AR coefficients <=1:
  vec[p+upper+1] <- (-1)
  
  #Sum of pmf <=1:
  vec[p+upper+2] <- (-1)
  
  vec
}


#Analyze claims counts data of Freeland (1998):

data <- c(6,11,5,5,5,2,7,4,5,4,6,8,7,7,9,9,13,12,11,13,16,8,14,10,6,6,15,9,15,13,11,14,11,17,8,10,11,13,10,8,8,6,9,12,11,9,11,7,9,11,6,4,6,6,12,10,12,8,6,1,3,5,5,10,12,9,7,9,12,14,11,9,3,4,10,2,7,9,9,3,6,9,9,9,6,5,6,5,9,7,11,12,11,12,7,11)
n <- length(data)
n #96

barX <- mean(data)
barX #8.604167
var(data) #11.35746

xmax <- max(data)
xmax #17


plot(data, type="b", pch=19, cex=0.5, xlab = "t", ylab = expression("Claims counts  x"[t]), cex.axis=0.85, xaxt="n")
axis(side=1, at=c(0:8)*12+1, labels=c(1987:1995), cex.axis=0.85)


#PACF with simple asymptotics
pacf(data) #not clear if significant at lag 2.
maxlag <- 5
pacfs <- c(pacf(data, plot=FALSE, lag.max=maxlag)$acf)
pacfs
#0.45247112  0.19829025 -0.01015995 -0.03773643  0.03967556
#narrow rejection at lag 2

#Compute critical values by different methods:
level <- 0.05
z2 <- qnorm(1-level/2)

#Simple asymptotics:
z2/sqrt(n)*c(-1,1) #-0.200038  0.200038

#Refinded asymptotics:
mupk(n, 1:maxlag) - z2*sdpk(n, 1:maxlag)
#-0.2073043 -0.2165510 -0.2053927 -0.2145193 -0.2034576
mupk(n, 1:maxlag) + z2*sdpk(n, 1:maxlag)
#0.1864709 0.1751014 0.1841253 0.1728526 0.1817562
#now clear rejection at lag 2


#Different model fits and Pearson residuals:

#Simple asymptotics:
z2/sqrt(n-1)*c(-1,1) #-0.2010881  0.2010881

#Refinded asymptotics:
mupk(n-1, 1:maxlag) - z2*sdpk(n-1, 1:maxlag)
#-0.2084138 -0.2177509 -0.2064727 -0.2156870 -0.2045073
mupk(n-1, 1:maxlag) + z2*sdpk(n-1, 1:maxlag)
#0.1873612 0.1758673 0.1849768 0.1735817 0.1825683
#now clear rejection at lag 2


#Poi-INAR(1), MM:
inar1.al.mm <- pacfs[1]
inar1.lam.mm <- barX*(1-inar1.al.mm)
c(inar1.lam.mm, inar1.al.mm) #4.7110298 0.4524711

#Corresponding Pearson residuals:
inar1.res.mm <- (data[2:n]-cMeanP1(data[1:(n-1)], inar1.lam.mm,inar1.al.mm))/sqrt(cVarP1(data[1:(n-1)], inar1.lam.mm,inar1.al.mm))

pacf(inar1.res.mm)
c(pacf(inar1.res.mm, plot=FALSE, lag.max=maxlag)$acf)
#-0.059921224  0.155865652  0.060886030 -0.031561379 -0.007414177
#Lag 2 not significant for asymptotics.


#Poi-INAR(1), CML:
estml <- suppressWarnings(optim(c(inar1.lam.mm, inar1.al.mm), llpinar1, method="L-BFGS-B", lower=c(0.01,0.01), upper=c(20,0.99), control=list(ndeps=c(1e-4,1e-4)), data=data, hessian=FALSE))
inar1.lam.cml <- estml$par[1]
inar1.al.cml <- estml$par[2]
c(inar1.lam.cml, inar1.al.cml) #5.2321486 0.3962529

#Corresponding Pearson residuals:
inar1.res.cml <- (data[2:n]-cMeanP1(data[1:(n-1)], inar1.lam.cml,inar1.al.cml))/sqrt(cVarP1(data[1:(n-1)], inar1.lam.cml,inar1.al.cml))

pacf(inar1.res.cml)
c(pacf(inar1.res.cml, plot=FALSE, lag.max=maxlag)$acf)
#0.008524007  0.185071393  0.062362361 -0.031409961 -0.002264328
#Lag 2 significant only for refined asymptotics.


#INAR(1), semi-CML:

#Initialization by Poisson distribution:
pmfpoi <- dpois(0:xmax, inar1.lam.cml)
pmfpoi <- pmfpoi/sum(pmfpoi)

estml <- suppressWarnings(constrOptim(c(inar1.al.cml, pmfpoi[-1]), llspinar1, NULL, ui=constrmatsp(1,xmax), ci=constrvecsp(1,xmax), data=data, hessian=FALSE))
inar1.al.scml <- estml$par[1]
inar1.pmf.scml <- estml$par[-1]
inar1.pmf.scml <- c(1-sum(inar1.pmf.scml), inar1.pmf.scml)
c(inar1.al.scml, inar1.pmf.scml)
#4.341207e-01 8.213736e-02 9.382663e-05 7.708305e-05 2.857411e-01 1.657079e-01 3.524391e-05 1.560295e-01 1.733084e-01 9.162413e-02 3.546079e-03 7.773458e-05 3.061964e-02 1.094176e-02 4.482587e-06 7.154364e-06 1.305000e-05 2.354680e-05 1.202589e-05

#Innovations' mean and variance:
inar1.mue.scml <- sum((0:xmax) * inar1.pmf.scml)
inar1.sig2e.scml <- sum((0:xmax)^2 * inar1.pmf.scml) - inar1.mue.scml^2
c(inar1.mue.scml, inar1.sig2e.scml) #4.904552 6.732957


#Corresponding Pearson residuals:
inar1.res.scml <- (data[2:n]-cMeanP1(data[1:(n-1)], inar1.mue.scml,inar1.al.scml))/sqrt(cVarP1(data[1:(n-1)], inar1.sig2e.scml,inar1.al.scml))

pacf(inar1.res.scml)
c(pacf(inar1.res.scml, plot=FALSE, lag.max=maxlag)$acf)
#-0.04054404  0.16486745  0.06434559 -0.02909018 -0.00617786
#Lag 2 not significant for asymptotics.


#Determine critical values by Bootstrap
B <- 1000

#Parametric bootstrap based on Poi-INAR(1), MM:
set.seed(12345)
tabXpacfs <- tabPRpacfs <- array(NA, c(B, maxlag))

for(b in 1:B){
	bdata <- rep(NA, n)
	X <- rpois(1, inar1.lam.mm/(1-inar1.al.mm))
	for(t in 1:n){
		X <- rbinom(1, X, inar1.al.mm) + rpois(1, inar1.lam.mm)
		bdata[t] <- X
	}
	
	#Estimation:
	bbarX <- mean(bdata)
	bpacfs <- c(pacf(bdata, plot=FALSE, lag.max=maxlag)$acf)
	binar1.al.mm <- bpacfs[1]
	binar1.lam.mm <- bbarX*(1-binar1.al.mm)
	tabXpacfs[b,] <- bpacfs

	#Corresponding Pearson residuals:
	binar1.res.mm <- (bdata[2:n]-cMeanP1(bdata[1:(n-1)], binar1.lam.mm,binar1.al.mm))/sqrt(cVarP1(bdata[1:(n-1)], binar1.lam.mm,binar1.al.mm))
	tabPRpacfs[b,] <- c(pacf(binar1.res.mm, plot=FALSE, lag.max=maxlag)$acf)
}#for b
tabXpacfs[,1] <- tabXpacfs[,1]-inar1.al.mm #centering with boot-DGP's PACF(1), PACF(h)=0 otherwise
bcrit.X.mm <- apply(tabXpacfs, 2, quantile, prob=c(level/2, 1-level/2))
bcrit.X.mm
# 2.5%  -0.2109873 -0.2238997 -0.2061822 -0.2020650 -0.1989705
# 97.5%  0.1344306  0.1748804  0.1835768  0.1813471  0.1861645
#Significant at lags 1 and 2

bcrit.res.mm <- apply(tabPRpacfs, 2, quantile, prob=c(level/2, 1-level/2))
bcrit.res.mm
# 2.5%  -0.07596919 -0.1899697 -0.1945867 -0.1950321 -0.2024623
# 97.5%  0.10773128  0.1668039  0.1953019  0.1835323  0.1888415
#No significant lags.


#Parametric bootstrap based on Poi-INAR(1), CML:
set.seed(12345)
tabXpacfs <- tabPRpacfs <- array(NA, c(B, maxlag))

for(b in 1:B){
	bdata <- rep(NA, n)
	X <- rpois(1, inar1.lam.cml/(1-inar1.al.cml))
	for(t in 1:n){
		X <- rbinom(1, X, inar1.al.cml) + rpois(1, inar1.lam.cml)
		bdata[t] <- X
	}
	
	#Estimation:
	tabXpacfs[b,] <- c(pacf(bdata, plot=FALSE, lag.max=maxlag)$acf)
	estml <- suppressWarnings(optim(c(inar1.lam.cml, inar1.al.cml), llpinar1, method="L-BFGS-B", lower=c(0.01,0.01), upper=c(20,0.99), control=list(ndeps=c(1e-4,1e-4)), data=data, hessian=FALSE))
	binar1.lam.cml <- estml$par[1]
	binar1.al.cml <- estml$par[2]

	#Corresponding Pearson residuals:
	binar1.res.cml <- (bdata[2:n]-cMeanP1(bdata[1:(n-1)], binar1.lam.cml,binar1.al.cml))/sqrt(cVarP1(bdata[1:(n-1)], binar1.lam.cml,binar1.al.cml))
	tabPRpacfs[b,] <- c(pacf(binar1.res.cml, plot=FALSE, lag.max=maxlag)$acf)
}#for b
tabXpacfs[,1] <- tabXpacfs[,1]-inar1.al.cml #centering with boot-DGP's PACF(1), PACF(h)=0 otherwise
bcrit.X.cml <- apply(tabXpacfs, 2, quantile, prob=c(level/2, 1-level/2))
bcrit.X.cml
# 2.5%  -0.2239966 -0.2229217 -0.2176121 -0.2036598 -0.1967406
# 97.5%  0.1484203  0.1673813  0.1789254  0.1816225  0.1847981
#Significant at lags 1 and 2

bcrit.res.cml <- apply(tabPRpacfs, 2, quantile, prob=c(level/2, 1-level/2))
bcrit.res.cml
# 2.5%  -0.2079750 -0.2128475 -0.2186855 -0.2047039 -0.2013861
# 97.5%  0.1721082  0.1663586  0.1834769  0.1801283  0.1933218
#Lag 2 significant.


#Semi-parametric bootstrap based on INAR(1), CML:
#(computing time 1-2 hours)
set.seed(12345)
tabXpacfs <- tabPRpacfs <- array(NA, c(B, maxlag))
prerun <- 100

for(b in 1:B){
	bdata <- rep(NA, n)
	X <- rpois(1, inar1.mue.scml/(1-inar1.al.scml))
	eps <- sample(0:xmax, prerun, replace=TRUE, prob=inar1.pmf.scml)
	for(t in 1:prerun){
		X <- rbinom(1, X, inar1.al.scml) + eps[t]
	}
	
	eps <- sample(0:xmax, n, replace=TRUE, prob=inar1.pmf.scml)
	for(t in 1:n){
		X <- rbinom(1, X, inar1.al.scml) + eps[t]
		bdata[t] <- X
	}
	
	#Estimation:
	tabXpacfs[b,] <- c(pacf(bdata, plot=FALSE, lag.max=maxlag)$acf)

	bxmax <- max(bdata)
	#Initialization:
	bpmfpoi <- dpois(0:bxmax, inar1.mue.scml)
	bpmfpoi <- bpmfpoi/sum(bpmfpoi)

	estml <- suppressWarnings(constrOptim(c(inar1.al.scml, bpmfpoi[-1]), llspinar1, NULL, ui=constrmatsp(1,bxmax), ci=constrvecsp(1,bxmax), data=bdata, hessian=FALSE))
	binar1.al.scml <- estml$par[1]
	binar1.pmf.scml <- estml$par[-1]
	binar1.pmf.scml <- c(1-sum(binar1.pmf.scml), binar1.pmf.scml)

	#Innovations' mean and variance:
	binar1.mue.scml <- sum((0:bxmax) * binar1.pmf.scml)
	binar1.sig2e.scml <- sum((0:bxmax)^2 * binar1.pmf.scml) - binar1.mue.scml^2

	#Corresponding Pearson residuals:
	binar1.res.scml <- (bdata[2:n]-cMeanP1(bdata[1:(n-1)], binar1.mue.scml,binar1.al.scml))/sqrt(cVarP1(bdata[1:(n-1)], binar1.sig2e.scml,binar1.al.scml))
	tabPRpacfs[b,] <- c(pacf(binar1.res.scml, plot=FALSE, lag.max=maxlag)$acf)
}#for b
tabXpacfs[,1] <- tabXpacfs[,1]-inar1.al.scml #centering with boot-DGP's PACF(1), PACF(h)=0 otherwise
bcrit.X.scml <- apply(tabXpacfs, 2, quantile, prob=c(level/2, 1-level/2))
bcrit.X.scml
# 2.5%  -0.2130607 -0.2133621 -0.1977193 -0.2200631 -0.1989340
# 97.5%  0.1379410  0.1705062  0.1655213  0.1619908  0.1919809
#Significant at lags 1 and 2

bcrit.res.scml <- apply(tabPRpacfs, 2, quantile, prob=c(level/2, 1-level/2))
bcrit.res.scml
# 2.5%  -0.1423590 -0.2043092 -0.1959729 -0.2146079 -0.2104180
# 97.5%  0.1575336  0.1712862  0.1777017  0.1620964  0.2032468
#Not significant.
